# Supplementary material for: Neonatal Outcomes Following a Preconception Lifestyle Intervention in People at Risk of Gestational Diabetes: Secondary Findings from the BEFORE THE BEGINNING Randomized Controlled Trial
Source: Nutrients. 2025 Nov 6;17(21):3492. doi: 10.3390/nu17213492 (PMC12608746; doi:10.3390/nu17213492)
Supplement: Supplementary file 1 [file nutrients-17-03492-s001.zip]

Archive with 1 entries (1 files):
- nutrients-3946317-supplementary.pdf
